# Supplementary material for: Genome-Wide Identification, Characterisation, and Evolution of the Transcription Factor WRKY in Grapevine (Vitis vinifera): New View and Update
Source: Int J Mol Sci. 2024 Jun 5;25(11):6241. doi: 10.3390/ijms25116241 (PMC11172563; doi:10.3390/ijms25116241)
Supplement: Supplementary file 1 [file ijms-25-06241-s001.zip]

Archive with 4 entries (4 files):
- Supplementary Figure S1.pdf
- Supplementary Figure S2.jpg
- Supplementary legends.docx
- Supplementary Table S1.xlsx
