# Supplementary material for: Genome-Wide Identification, Characterisation, and Evolution of the Transcription Factor WRKY in Grapevine (Vitis vinifera): New View and Update
Source: Int J Mol Sci. 2024 Jun 5;25(11):6241. doi: 10.3390/ijms25116241 (PMC11172563; doi:10.3390/ijms25116241)
Supplement: Supplementary file 1 [file ijms-25-06241-s001.zip › Supplementary Table S1.xlsx]

## Sheet: Лист1
Gene name	Grape Cultivars, clone / Genomes characteristic
	Cabernet Franc		Cabernet Sauvignon		Pinot Noir		Pinot Noir		Pinot Noir		Pinot Noir
	cl. 04		cl. 08		cl. FPS123		cl. PN40024,		cl. PN40024		cl. PN40024
	diploid		diploid		diploid		haploid, 12x, 2007		haploid, Grape Genomics, 2023		NCBI Chi annotation
	Gene ID	Location	Gene ID	Location	Gene ID	Location	Gene ID	Location	Gene ID	Location	Gene ID	Location
								(current/previous)
VvWRKY1	g000920.p01	Chr01:782,276..787,850	g002460.t01	Chr01:588,758..593,761	g000680.t01	Chr01:592679..598179	XP_002274549	Chr01:624,859..630,072	g04492_t001	Chr01:624,459..629,958	WJZ80117	Chr01:624,837..629,826
	g000920.p02		g002460.t02		g000680.t02			Chr01:628,669..633,668	g04492_t002
	g000920.p03		g002460.t03		g000680.t03				g04492_t003
	g000920.p04		g002460.t04		g000680.t04				g04492_t004
	g000920.p05		g002460.t05		g000680.t05
	g000920.p05				g000680.t06
	g000920.p06		g265230.t01	Chr01:602,660..607,674	g000680.t07
			g265230.t02
			g265230.t03
	g282470.p01	Chr01:588,653..594,230	g265230.t04
	g282470.p02		g265230.t05
	g282470.p03
	g282470.p04
	g282470.p05
	g282470.p06				g295460.p01	Chr01:497498..502968
					g295460.p02
					g295460.p03
					g295460.p04
					g295460.p05
					g295460.p06
					g295460.p07
					g295460.p08
VvWRKY2	g291840.p01	Chr01:12,585,557..12,591,799	g256110.t01	Chr01:10,254,225..10,259,680	g010150.p01	Chr01:11605272..11608892	XP_010652374	Chr01:11,326,409..11,331,914	g04490.t001	Chr01:11,326,654..11,331,780	WJZ81033	Chr1:11326548..11331962
	g291840.p02						XP_019076361	Chr01:10,977,056..10,982,594	g04490_t002
	g291840.p03				g304770.p01	Chr01:11375727..11379366			g04490_t003
	g010140.p01	Chr01:11,996,659..12,001,240
VvWRKY3	g010720.t01	Chr01:14,026,977..14,041,620	g243990.t02	Un:208643..223181	g306090.p01	Chr01:14325197..14339506	NP_001268110	Chr01:18786372..18800730	g02157.t001	Chr01:18,786,375..18,800,244	WJZ81270	Chr01:18786193..18800724
	g010720.t02		g243990.t01					Chr01:297657..312015
			g575140.t01	Chr01:11767204..11772250
					g011660.p0	Chr01:14680969..14695688
					3
					g011660.p04
					g011660.p02
					g011660.p01
					g011640.p01	Chr01:14601440..14607095
VvWRKY4	g295410.p01	Chr01:20,428,924..20,430,440	-		g015270.p01	Chr01:21312596..21314252	XP_002275576	Chr01:26189592..26191159	g01680.t002	Chr01:26,190,406..26,190,852	WJZ91720	Chr01:26189564..26190882
								Chr01:21460045..21461500	g01680_t001
					g309790.p01	Chr01:21332328..21333304
VvWRKY5	g016050.p01	Chr02:367,593..369,386	g028160.t01	Unplaced:14259..15898	g311620.p01	Chr02:335678..337252	XP_002278221	Chr02:335250..336893	g00039.t001	Chr02:335,363..336,560	WJZ81903	Chr02:335305..336800
	g016050.p02		g028160.t02				XP_010658402	Chr02:512135..513765
					g016950.p01	Chr02:347023..348587
	g296860.p01	Chr02:342,198..343,977	g284700.t01	Chr02:3328708..3335757
	g296860.p02		g284700.t02
			g033350.t01 g033350.t02	Chr02:3495644..3496550
VvWRKY6	g016830.p01	Chr02:1,064,657..1,066,799	g032610.t02	Chr02:10391296..10393088	g312390.p01	Chr02:1059589..1060937	XP_002272720	Chr02:1048644..1050512	g00114_t002	Chr02:1,048,850..1,050,198	WJZ81983	Chr02:1048594..1050505
					g017760.p01	Chr02:1055211..1056559		Chr02:1228108..1229946	g00114_t001		WJZ81984
			g283870.t01	Chr02:1075178..1080683
	g297720.p01	Chr02:1,090,690..1,092,832
VvWRKY7	g021170.p01	Chr02:5,030,959..5,034,113	g000018.t01	Chr02:5011700..5017406	g316950.p02	Chr02:5098444..5101541	XP_059589595	Chr02:5056801..5059764	g01847.t001	Chr02:5,057,466..5,059,612	WJZ82421	Chr02:5057094..5059817
					g316950.p03		XP_002268403	Chr02:261..2104
	g021030.p01	Chr02:4,910,236..4,913,389
	g021030.p02		g000019.t01	Chr02:5019233..5020093
VvWRKY8	g040930.p01	Chr04:1,240,775..1,241,885	g217690.t01	Chr04:11751312..11759363	g043440.p01	Chr04:1221325..1222437	XP_002279407	Chr04:1216556..1217935,	g00133.t001	Chr04:1,216,825..1,217,935	-
	g319590.p01	Chr04:1,381,622..1,382,734			g335780.p01	Chr04:1219907..1221017		Chr04:1209785..1211482
			g512430.t01	Chr04:12684705..12685189
VvWRKY9	g045350.p01	Chr04:5,625,944..5,627,882	g207180.t01	Chr04:5328779..5331196	g047890.p01	Chr04:5655665..5657610	XP_010648680	Chr04:5246079..5247841	g04524.t001	Chr04:5,246,341..5,247,567	WJZ85291	Chr04:5246103..5247802
	g045350.t02				g047890.p02			Chr04:5247143..5249091	g04524_t003
			g495210.t01	Chr04:5891015..5893430	g047890.p03				g04524_t002
	g323860.p01	Chr04:5,648,225..5,650,166
	g323860.p01				g340050.p01	Chr04:5395741..5397684
					g340050.p03
					g340050.p02
VvWRKY10	g045360.p01	Chr04:5,648,225..5,650,166	g207190.t01	Chr04:533575..540318	g340060.p01	Chr04:5414390...5416773	XP_010648274	Chr04:5264654..5266819	g00511.t001	Chr04:5,264,781..5,266,576	WJZ85292	Chr04:5264501..5266825
	g045360.p02		g207190.t02 g207190.t03 g207190.t04		g340060.p02		NP_001267948	Chr02:5265862..5268062
	g045360.p03		g207190.t05		g340060.p03 g340060.p04
	g045360.p04		g207190.t06		g340060.p05
	g045360.p05		g207190.t07		g340060.p06
	g045360.p06		g495220.t01 g495220.t02	Chr04:5916435..5917117
			g495220.t03
			g495220.t04
			g495220.t05
			g495220.t06 g495220.t07
	g323870.t01	Chr04:5,666,745..5,669,165			g047900.p01	Chr04:5674282..5676671
	g323870.t02				g047900.p02
	g323870.t03				g047900.p03
	g323870.t04				g047900.p04
	g323870.t05				g047900.p05
	g323870.t06				g047900.p06
	g323870.t07
VvWRKY11	g046130.p01	Chr04:6,977,191..6,984,822	g358910.t01	Chr04:7649655..7664514	g340810.p02	Chr04:6711279..6718399	XP_010648749	Chr04:6551507..6558382	g04525_t002	Chr04:6,551,760..6,558,093	WJZ85365	Chr04:6551556..6558327
					g340810.p01			Chr04:6569713..6576553	g04525_t001
	g324690.p01	Chr04:7,062,727..7,070,257							g04525_t003
					g048580.p02	Chr04:6892870..6900130
			g107050.t01	Chr04:6140591..6155478	g048580.p01
VvWRKY12	g047360.p01	Chr04:10,088,853..10,091,568	g360340.t02	Chr04:10234865..10243560	g050380.p01	Chr04:10913973..10916636	XP_002262775	Chr04:9373935..9375808	g00756.t001	Chr04:9,374,109..9,375,691	WJZ85515	Chr04:9373693..9375783
	g047360.p03		g360340.t03		g050380.p03			Chr04:9363125..9365044
	g326590.p01	Chr04:11,589,202..11,591,907			g342580.p01	Chr04:10677694..10680357
	g326590.p03				g342580.p03
VvWRKY13	g047320.p01	Chr04:10,055,109..10,056,413	g360380.t01	Chr04:10265091..10266757	g342620.p01	Chr04:10713055..10714167	XP_010648861	Chr04:9410582..9411712	g00760.t001	Chr04:9,410,710..9,411,674	WJZ85520	Chr04:9410642..9411702
	g047320.p02						XP_002263836	Chr04:9399816..9400946	g00760_t002
	g047320.p03
	g326530.p01	Chr04:11,553,259..11,554,546			g050410.p01	Chr04:10951344..10952456
	g326530.p02
	g326530.p03
VvWRKY14	g047310.p01	Chr04:10,044,721..10,046,451	g360390.t01	Chr04:10272518..10275039	g050420.p01	Chr04:10961102..10962351	XP_003631843	Chr04:9420401..9422270	g01985.t001	Chr04:9,420,571..9,422,234	WJZ85521	Chr04:9420565..9422256
	g326520.p01	Chr04:11,543,135..11,544,860						Chr04:9409645..9411495
					g342630.p01	Chr04:10722887..10724552
VvWRKY15	g327600.p01 g327600.p02	Chr04:14,920,473..14,932,184	g047870.t01	Chr04:17048942..17049232	g052920.p01	Chr04:17987290..18001196	XP_010649244	Chr04:18128371..18145336	g01163.t001	Chr04:18,135,067..18,145,155	WJZ85872	Chr04:18128454..18145312
					g052920.p02		XP_010649245	Chr04:16657780..16674738			WJZ86873
					g052920.p03		XP_059592355
					g052920.p04		XP_059592356
					g052920.p05		XP_002272232
					g052920.p06
					g052920.p07
					g052920.p08
					g052920.p09
					g052920.p010
					g052920.p011
					g052920.p012
					g052920.p013
					g052920.p014
					g052920.p015
					g052920.p016
					g052920.p017
					g052920.p018
			g053610.t01	Chr04:15246161..15251231
	g049190.p01	Chr04:15,627,133..15,640,580			g345380.p01	Chr04:18129621..18143560
					g345380.p02
					g345380.p03
					g345380.p04
					g345380.p05
					g345380.p06
					g345380.p07
					g345380.p08
					g345380.p09
					g345380.p010 g345380.p011
					g345380.p012
					g345380.p013
					g345380.p014
					g345380.p015
					g345380.p016
					g345380.p017
					g345380.p018
VvWRKY16	g056210.p01	Chr05:1,372,219..1,374,108	g504070.t01	Chr05:14285620..14289182	g060830.p01	Chr05:1370010..1372346	XP_002279385	Chr05:1384907..1387387	g00145.t001	Chr05:1,385,786..1,387,110	WJZ86707	Chr05:1385675..1387690
	g334810.p01	Chr05:1,341,434..1,343,323						Chr05:530065..531796
			g213740.t01	Chr05:13391557..13404953
					g353330.p01	Chr05:1358200..1360510
VvWRKY17	g071290.p01	Chr06:128,424..130,647	g122700.t01	Chr06:3400781..3405256	g076360.p01	Chr06:344118..346144	XP_003632174	Chr06:423815..426119	g01574.t001	Chr06:423,877..425,919	WJZ88411	Chr06:423975..426047
					g076360.p02		XP_059593296	Chr06:364475..366678
	g349940.p01	Chr06:162,260..164,516			g369020.p01	Chr06:340954..342980
			g382740.t01	Chr06:4839858..4848238	g369020.p02
			g382740.t02
VvWRKY18	g079370.p01	Chr06:9,178,013..9,180,564	g187610.t01	Chr06:8206574..8212218	g084050.p01	Chr06:8459140..8461972	XP_002272040	Chr06:8302130..8305230	g00741.t001	Chr06:8,302,319..8,304,867	WJZ89183	Chr06:8302072..8305023
			g187610.t02					Chr06:8290066..8292979
			g187610.t03
	g358400.p01	Chr06:10,577,923..10,582,581
	g358400.p02
	g358400.p03
	g358400.p04
	g358400.p05
	g358400.p06		g467950.t01	Chr06:9121504..9126902
					g376890.p01	Chr06:8436737..8439565
VvWRKY19	g085310.p01	Chr07:198,720..201,873	g319030.t01	Chr07:19476719..19485232	g090940.p01	Chr07:350721..353720	XP_002282258	Chr07:324117..326940	g00026.t001	Chr07:324,507..326,338	WJZ90025	Chr07:324122..326913
	g085310.p02		g319030.t03		g090940.p02		XP_010651943	Chr07:381015..383849
	g085310.p03 g085310.p04		g319030.t05		g090940.p03		XP_010651944
			g319030.t04
					g383690.p02	Chr07:387107..390139
					g383690.p03
					g383690.p01
	g549630.p01	unplaced.186:69,170..72,321
	g549630.p02
	g549630.p03
	g549630.p04
VvWRKY20	g090250.p01	g090250.p03	g314580.t01 g314580.t02	Chr07:6068362..6076327	g095240.p01	Chr07:4329094..4331815	XP_002270750	Chr07:4423436..4425165	g00421.t001	Chr07:4,423,783..4,425,050	WJZ90472	Chr07:4423557..4425232
	g090250.p02	Chr07:4,741,835..4,744,140			g095240.p02 g095240.p03		XP_059593883	Chr07:4044191..4046093
	g368240.p01	Chr07:3,964,015..3,966,323	g580170.t01	Chr07:4551942..4563899			XP_059593884
	g368240.p02		g580170.t02
	g368240.p03				g388280.p03	Chr07:4379236..4381956
					g388280.p02
					g388280.p01
VvWRKY21	g090410.p01	Chr07:4,891,573..4,893,676	g580000.t01	Chr07:4737256..4759552	g095390.p01	Chr07:4486356..4488625	XP_002277882	Chr07:4578460..4580638	g00434.t001	Chr07:4,579,003..4,580,310	WJZ90489	Chr07:4578893..4580693
	g368380.p01	Chr07:4,114,579..4,116,682						Chr07:4200165..4202212
			g314410.t01	Chr07:6219266..6235146
					g388430.p01	Chr07:4523815..4526084
VvWRKY22	g091300.p01	Chr07:5,655,713..5,659,156	g070010.t01	Chr07:5509966..5513111	g096250.p01	Chr07:5203958..5207464	XP_002281194	Chr07:5280286..5283609	g00523.t002	Chr07:5,280,352..5,283,117	WJZ90578	Chr07:5280369..5283580
	g091300.p02				g096250.p02		XP_019076896	Chr07:4899923..4903173
	g091300.p03				g096250.p03
	g091300.p04				g096250.p04
	g091300.p05				g096250.p05
	g091300.p06				g096250.p06
			g313530.t01	Chr07:6902906..6906080
					g389340.p01	Chr07:5259595..5263101
					g389340.p02
					g389340.p03
					g389340.p04
					g389340.p05
					g389340.p06
	g369080.p01	Chr07:4,678,791..4,682,235
	g369080.p02
	g369080.p03
	g369080.p04
	g369080.p05
	g369080.p06
VvWRKY23	g104130.p02	Chr07:27378040..27381506	g144790.t01	Chr07:22677119..22680639	g108470.p01	Chr07:24056466..24059424	XP_002283219	Chr07:26975657..26977478	g01694.t001	Chr07:26,975,922..26,977,223	WJZ91947	Chr07:26975787..26978274
	g104130.p03		g144790.t02		g108470.p02			Chr07:16322538..16324175
	g379570.p03	Chr07:21490153..21493643
	g379570.p02		g413440.t03	Chr07:24400493..24404020
			g413440.t02		g399720.p01	Chr07:24098585..24101543
					g399720.p02
VvWRKY24	g105760.p01	Chr07:28855524..28858522	g146270.t01	Chr07:24030022..24032125	g110190.p01	Chr07:25583172…25586202	XP_010652864	Chr07:28443815..28446628	g04782.t002	Chr07:28,444,004..28,446,597	WJZ92108	Chr07:28443773..28446610
					g110190.p02			Chr07:17794379..17797265
	g381140.p01	Chr07:22932948..22935943	g411970.t01	Chr07:2590780..2592925	g401370.p01	Chr07:25676376..25679400
					g401370.p02
VvWRKY25	g105910.p01	Chr07:29027232..29029994	g146110.t01	Chr07:24197038..24201114	g110330.p01	Chr07:25744104..25746894	XP_002279024	Chr07:28605854..28608585	g01860.t001	Chr07:28,606,107..28,608,315	WJZ92120	Chr07:28605947..28608507
							XP_019076468	Chr07:17958220..17960944
	g381280.p01	Chr07:23095305..23098106
			g411820.t01	Chr07:2606845..2610752	g401510.p01	Chr07:25839331..25842123
VvWRKY26	-		-		g115360.p01	Chr08:7527301..7527840	-		g04106.t001	Chr08:9,758,524..9,759,960	WJZ92812	Chr08:9758524..9759063
VvWRKY27	g112330.p01	Chr08:11041654..11046528	g594200.t01	Chr08:12647650..12652898	g407030.p01	Chr08:87752668778321	XP_019077410	Chr08:10969173..10972019	g00793.t001	Chr08:10,969,451..10,971,913	WJZ92895	Chr08:10969187..10971988
	g112330.p02 g112330.p03		g594200.t02		g407030.p02			Chr08:9796068..9798915
			g594200.t03		g407030.p03
	g387060.p01	Chr08:8815893..8820768
	g387060.p02 g387060.p03
					g116210.p01	Chr08:9111358..9114428
					g116210.p02
					g116210.p03
VvWRKY28	g387840.p01	Chr08:10130362..10132669	g274070.t01	Chr08:12402651..12418522	g116980.p01	Chr08:10305338..10307686	XP_002272504	Chr08:12016129..12018274	g00868.t001	Chr08:12,016,228..12,018,252	WJZ92963	Chr08:12016138..12018250
					g116980.p02			Chr08: 10843889..10845939
	g113180.p01	Chr08:12491522..12493829
					g407740.p01	Chr08:9921316..9923691
					g407740.p02
VvWRKY29	g391310.p01	Chr08:14220836..14227744	g271060.t01 g271060.t02 g271060.t03	Chr08:15462568..15463869	g410710.p01	Chr08:13852729..13858715	XP_002275978	Chr08:15189994..15196123	g01134.t001	Chr08:15,190,234..15,193,157	WJZ93250	Chr08:15189826..15193413
	g391310.p02		g271060.t04		g410710.p02		XP_059595077	Chr08: 14033403..14039557
	g391310.p03 g391310.p04		g271060.t05		g410710.p03		XP_059595078
							XP_010653470
							XP_010653471
							XP_010653472
	g116490.p01	Chr08:16054709..16061853			g120240.p01	Chr08:13852729..13858715	XP_019077272
	g116490.p02 g116490.p03
	g116490.p04 g116490.p05
VvWRKY30	g117270.p01	Chr08:16946172..16948611	g270120.t01	Chr08:16297353..16298300	g411650.p01	Chr08:13962829..13965259	XP_002270859	Chr08:16001634..16004098	g01221.t001	Chr08:16,002,010..16,003,911	WJZ93336	Chr08:16001678..16004057
								Chr08:14827779..14830243
	g392170.p01	Chr08:15156328..15158765			g121070.p01	Chr08:14707045..14709485
VvWRKY31	g136770.p01	Chr09:19113110..19114644	g228170.t01	un.461:23848..25294	g140210.p01	Chr09:15903561..15906273	NP_001267919	Chr09:17426987..17428547	g01122.t001	Chr09:17,427,012..17,428,546	WJZ95373	Chr09:17426641..17429001
			g228170.t02 g228170.t03		g140210.p02			Chr09:16094275..16095835
					g140210.p03
			g529710.t01	Chr09:1767578..772222
			g529710.t02 g529710.t03
					g428950.p01	Chr09:15239073..15241785
					g428950.p02
					g428950.p03
					g428950.p04
			g528160.t01	Chr09:15346157..15349687
			g528160.t02
			g528160.t03
VvWRKY32	g137610.p01	Chr10:394060..396762	g163350.t01	Chr10:4123037..4144239	g143480.p01	Chr10:839675..842389	XP_002263115	Chr10:758726..761284	g00063.t001	Chr10:758,939..761,035	WJZ95843	Chr10:758775..761227
	g137610.p02		g163350.t02		g143480.p02			Chr10:618602..621057
	g137610.p03
	g411210.p01	Chr10:527489..530217
	g411210.p02
	g411210.p03
			g430480.t01	Chr10:8608338..8611890
			g430480.t02		g432480.p01	Chr10:945593..948307
					g432480.p02
VvWRKY33	g139850.p01	Chr10:2634498..2638681	g432910.t01	Chr10:3192137..3195905	g145710.p01	Chr10:3102253..3109253	XP_010647039	Chr10:3039183..3043816	g00270.t001	Chr10:3,039,461..3,043,642	WJZ96075	Chr10:3039157..3043769
	g413550.p01				g145710.p02 g145710.p03		XP_010647041	ChrUn:2413..8424
					g145710.p04		XP_019074038
					g145710.p05		XP_019074039
					g434980.p01	Chr10:3232642..3239642
					g434980.p02
					g434980.p03
					g434980.p04
					g434980.p05
			g164410.t01	Chr10:2568942..2572707
VvWRKY34	g417820.p01	Chr10:7689027..7691171	g124680.t01	un:1262153..1264222	g150310.p01	Chr10:7937519..7939719	XP_002269267	Chr10:8108815..8110375	g00618.t001	Chr10:8,109,078..8,110,140	WJZ96565	Chr10:8108834..8110576
	g417820.p02		g124680.t02		g150310.p02			Chr10:3008654..3010471
			g386340.t01	Chr10:7833805..7835873
			g386340.t02
					g439560.p01	Chr10:8050474..8052677
					g439560.p02
VvWRKY35	g145130.p01	Chr10:9515697..9517898	g522680.t01	Chr10:9911739..9913824	g151570.p01	Chr10:9836516..9838337	XP_002272089	Chr10:9971456..9973269	g00732.t001	Chr10:9,971,620..9,973,058	WJZ96695	Chr10:9971543..9973277
	g145130.p02		g522680.t02		g151570.p02			Chr10:4894475..4896400
	g418940.p02	Chr10:9617234..9619434			g440810.p01 g440810.p02	Chr10:10183823..10185635
	g418940.p01
VvWRKY36	g148340.p01	Chr10:16648922..16649860	g159960.t01	un:223445..224484	g154980.p01	Chr10:16974912..16978592	XP_002269170	Chr10:15780961..15785239	g01078.t001	Chr10:15,781,694..15,784,886	WJZ97031	Chr10:15781588..15785209
								Chr10:10755748..10759971
					g444300.p01	Chr10:17808256..17811936
			g427110.t01	Chr10:12249498..12250538
	g421250.p01	Chr10:14571613..14575872			g444240.p01	Chr10:17588779..17592462
VvWRKY37	g158930.p02	Chr11:8717641..8728296	g117880.t01	un:9843..11371	g165450.p01	Chr11:8352180..8360135	XP_010656605	Chr11:8014750..8022795	g00694.t002	Chr11:8,015,302..8,022,485	WJZ98338	Chr11:8015150..8023398
	g158930.p05						XP_002276194	Chr11:7837624..7845668
	g158930.p01 g158930.p04						XP_019078563
	g158930.p03		g373390.t01	Chr11:8067329..8072918	g454260.p01	Chr11:8281404..8291883
			g373390.t02		g454260.p02
			g373390.t03		g454260.p03
					g454260.p04
	g431200.p01	Chr11:8502040..8510507
VvWRKY38	g162370.p01 g162370.p02	Chr11:17457914..17459598	g178700.t02	un:688952..691858	g168510.p01 g168510.p02	Chr11:16457274..16458830	XP_002266188	Chr11:18069152..18070504	g01188.t001	Chr11:18,069,218..18,070,306	WJZ98778	Chr11:18069218..18070306
	g433930.p02	Chr11:14394322..14396005	g449850.t01	Chr11:17452512..17464592	g456840.p01	Chr11:15470124..15471678		Chr11:17821886..17823258
	g433930.p01		g449850.t02		g456840.p02
VvWRKY39	g164220.p01	Chr12:1022421..1025273	g493200.t01	Chr12:9943253..9949711	g458750.p01	Chr12:924849..927244	XP_002283603	Chr12:902944..905549	g00048.t001	Chr12:903,175..905,174	WJZ98954	Chr12:902966..905533
								Chr12:878901..881521
					g584900.p01	un:319..2984
	g435630.p01	Chr12:1052776..1055621	g205540.t01	Chr12:11517676..11519499
					g170480.p01	Chr12:855757..858421
VvWRKY40	g165190.p01	Chr12:2512135..2514476	g498090.t01	Chr12:24327704..24333753	g459600.p01	Chr12:2358858..2361146	XP_002277383	Chr12:2364199..2366468	g00148.t001	Chr12:2,364,414..2,366,272	WJZ99058	Chr12:2364222..2366415
								Chr12:2364199..2366468
	g436820.p01	Chr12:2803186..2805552
			g209030.t01	Chr12:2317130..2318055	g171370.p01	Chr12:2228876..2231189
VvWRKY41	g167890.p01	Chr12:6081280..6083859	g340120.t01	Chr12:5898389..5908988	g174630.p01	Chr12:5982735..5985293	XP_002269696	Chr12:5720438..5722905,	g00388.t001	Chr12:5,720,619..5,722,774	WJZ99341	Chr12:5720237..5722843
					g174630.p02			Chr12:5678703..5681220
	g439090.p01	Chr12:5774696..5777273			g462600.p01	Chr12:5800884..5803442
					g462600.p02
VvWRKY42	g441430.p01	Chr12:8274181..8278620	g337400.t01	Chr12:9130943..9134408	g465540.p01	Chr12:8872725..8878805	XP_002272407	Chr12:8886615..8892923	g04520_t001.	Chr09:21,035,360..21,035,578	WJZ99676	Chr12:5948273..5948734
					g465540.p02		XP_010657427	Chr12:9116594..9122778
							XP_010657428				WJZ99350	Chr12:8886762..8892936
							XP_059597282		g04129_t001	Chr12:5,948,273..5,948,734
											WKA04955	Chr15:4439092..4439310
			g088460.t01	Chr12:7839709..7843174					g00664_t003	Chr12:8,888,079..8,892,525
					g465580.p01	Chr12:8928533..8932965
					g177650.p01	Chr12:9079174..9085257
					g177650.p02
VvWRKY43	g173860.p01	Chr12:16610577..16612761	g342550.t01	Chr12:1506153..1510874	g180550.p01	Chr12:14995410..14997588	XP_010657556	Chr12:16854555..16856738	g01676.t001	Chr12:16,854,676..16,856,657	WKA00085	Chr12:16854676..16856733
	g173860.p02							Chr12:13065051..13067246			WKA00086
	g443980.p01	Chr12:13009119..13011295
	g443980.p02		g565730.t01	Chr12:18759071..18768695
					g468180.p01	Chr12:14815152..14817322
					g468170.p01	Chr12:14781259..14782297
VvWRKY44	g180540.p01	Chr13:1736620..1738884	g300440.t01	Chr13:17022602..17023495	g186980.p01	Chr13:1736467..1738968	XP_002275373	Chr13:1707887..1710217	g00189.t001	Chr13:1,708,013..1,710,013	WKA00784	Chr13:1707951..1710289
								Chr013:1716730..1719026
	g449360.p01	Chr13:1646237...1648499
					g474230.p01	Chr13:1482121..1484621
VvWRKY45	g180550.p01	Chr13:1739247..1740775	g300430.t01	Chr13:17083065..17084726	g474240.p01	Chr13:1484640..1486463	XP_002275401	Chr13:1710570..1712079	g01916.t001	Chr13:1,710,684..1,711,980	WKA00785	Chr13:1710580..1712026
								Chr13:1719389..1720906
	g449370.p01	Chr13:1648863..1650392			g186990.p01	Chr13:1738992..1740807
VvWRKY46	g199000.p01 g199000.p02	Chr14:9683054..9686357	g229570.t01	Chr14:8133151..8134147	g494130.p01	Chr14:8557986..8561049	XP_002270614	Chr14:8743352..8746300	g00540.t001	Chr14:8,743,635..8,745,541	WKA03253	Chr14:8743387..8746152
			g229570.t02		g494130.p02			Chr14:8753531..8756372
	g467360.p01	Chr14:8500250..8503541
	g467360.p02		g531890.t01	Chr14:9233724..9234722	g208520.p01	Chr14:8601007..8604070
			g531890.t02		g208520.p02
VvWRKY47	g206100.p01	Chr14:26074184..26077138	g236800.t01	Chr14:25359710..25363809	g216340.p01	Chr14:24322230..24325233	XP_002274387	Chr14:25385511..25388342	g01523.t001	Chr14:25,385,644..25,388,157	WKA04134	Chr14:25385542..25388468
					g501290.p01			Chr14:25478933..25481801
	g472650.p01	Chr14:21721436..21721882
			g546990.t01	Chr14:22247146..22251213
	g472660.p01	Chr14:21729615..21732571
						Chr14:23489989..23492993
VvWRKY48	g476550.p01	Chr14:25217451..25220588	g375940.t01	Chr14:25977313..25984479	g220920.p01	Chr14:28609633..28612566	XP_002277221	Chr14:29131930..29135630	g01907.t001	Chr14:29,132,526..29,135,271	WKA04564	Chr14:29132374..29135271
							XP_010661032	Chr14:28922131..28926858
	g210000.p01	Chr14:29430096...29433241					XP_019080746
					g505530.p01	Chr14:27450246..27453179
VvWRKY49	g210970.p01	Chr14:30429031..30433063	g374840.t01	Chr14:26959630..26963332	g222010.p01	Chr14:29576032..29580147	XP_010661104	Chr14:30112898..30117048	g02007.t001	Chr14:30,113,379..30,116,749	WKA04672	Chr14:30112895..30116896
			g374840.t02		g222010.p02 g222010.p03			Chr14:29916395..29920399	g02007_t002
					g222010.p04
					g222010.p05
					g506620.p01	Chr14:28507759..28511881
					g506620.p02
					g506620.p03
					g506620.p04
					g506620.p05
VvWRKY50	g480140.p01	Chr15:7070362..7076548	g542920.t01 g542920.t02	Chr15:1101687..1105768	g510080.p01	Chr15:8755671..8761611	XP_002270527	Chr15:14513624..14519545	g00539.t001	Chr15:14,513,994..14,519,415	WKA05315	Chr15:14513743..14519437
	g480140.p02				g510080.p02 g510080.p03			Chr15:11498884..11504771
	g214810.p01
	g214810.p02
		Chr15:9804368..9810529	g550780.t01	Chr15:12339380..12341597	g225650.p01	Chr15:9850612..9856552
			g550780.t02		g225650.p02
					g225650.p03
VvWRKY51	g219790.p01 g219790.p02	Chr15:16670774..16673787	g170100.t01	Chr15:18971605..18973265	g514840.p01	Chr15:15043609..15046637	XP_002281031	Chr15:21444242..21446829	g01003.t001	Chr15:21,444,680..21,446,642	WKA05852	Chr15:21444256..21446905
			g170100.t02		g514840.p02			Chr15:18190846..18193462
					g230650.p01	Chr15:16374802..16377823
					g230650.p02
	g484910.p01	Chr15:14094612..14097623	g438560.t01	Chr15:18779179..18780075
	g484910.p02		g438560.t02
VvWRKY52	g220810.p01	Chr15:17480465..17481907	g168480.t01	Chr15:17773396..17777934	g231590.p01	Chr15:17102282..17103787	XP_002275528	Chr15:22178031..22179932	g01087.t001	Chr15:22,178,508..22,179,700	WKA05934	Chr15:22178496..22179838
								Chr15:18940427..18942339
			g437580.t01	Chr15:19508864..19513232
					g515770.p01	Chr15:15780329..15781701
VvWRKY53	-		g168450.t01	Chr15:17789752..17807552	g515810.p01	Chr15:15796601..15798309	XP_002276925	Chr15:22194787..22196376	g01090.t001	Chr15:22,195,067..22,196,292	WKA05938	Chr15:22194789..22196358
								Chr15:18957223..18958821
					g231630.p01	Chr15:17118797..17120505
			g437540.t01	Chr15:19531554..19546693
VvWRKY54	g231020.p01	Chr16:19437358..19438506	g515720.t01	Chr16:19236322..19237429	g242810.p01	Chr16:17351951..17353099	XP_010662789	Chr16:23314892..23316044	g01132.t001	Chr16:23,314,892..23,316,044	WKA07335	Chr16:23314892..23316044
								Chr16:18359284..18360780
			g219120.t01	Chr16:20213306..20214412
	g495630.p01	Chr16:18471569..18472717
	g496010.p01	Chr16:19443544..19444695			g526700.p01	Chr16:17594572..17595725
					g582020.p01	un:14872..16010
VvWRKY55	g496020.p01	Chr16:19470911..19472230	g515710.t01	Chr16:19242165..19245703	g526710.p01	Chr16:17618892..17619998	XP_010662788	Chr16:23339117..23340474	g01133.t001	Chr16:24,428,622..24,430,703	WKA07336	Chr16:23339211..23340317
								Chr16:18384065..18384911
			g219110.t01	Chr16:20220183..20226552
					g242820.p01	Chr16:17378246..17379351
VvWRKY56	g232250.p01	Chr16:21312223..21315069	g514580.t01	Chr16:1969289..1975055	g028970.p01	Chr02:18624768..18627653	XP_002267793	Chr16:24428307..24431154	g01213.t001	Chr17:1,378,896..1,380,995	WKA07458	Chr16:24428328..24431022
								Chr16:19477128..19479904
	g497060.p01	Chr16:20431317..20434162	g219320.t01	Chr16:19979694..19983394
					g527740.p01	Chr16:18633138..18636025
VvWRKY57	g235210.p01	Chr17:1135764..1137873	g604210.t01	Chr17:2071965..2076623	g247860.p01	Chr17:931521..934235	NP_001268218	Chr17:1378588..1381063	g00102.t001	Chr17:6,711,423..6,715,289	WKA07893
								Chr17:922608..925083
	g499580.p01	Chr17:1072008..1074117
			g470490.t01	Chr17:10342074..10345767	g531680.p01	Chr17:919574..922277
	g542340.p01	un:197170..199317
VvWRKY58	g239670.p01	Chr17:6488205..6492422	g108670.t01 g108670.t02	Chr17:520737..521402	g252900.p01 g252900.p02	Chr17:6635930..6640011	XP_010663394	Chr17:6711248..6715613	g00556.t001	Chr17:6,711,423..6,715,289	WKA08379	Chr17:6711387..6715478
	g239670.p02						XP_002267867	Chr17:6316004..6320333
	g504600.p01	Chr17:6810872..6814954
					g536540.p01	Chr17:6272952..6277033
			g109970.t01	un:945..2400	g536540.p02
			g109970.t02
			g363810.t01	Chr17:762728..76303
			g363810.t02
VvWRKY59	g254620.p01	Chr18:8750990..8753505	g287370.t01	Chr18:7189156..7192872	g550130.p01	Chr18:8205506..8207406	XP_002284966	Chr18:8359585..8361288	g00742.t001	Chr18:8,359,723..8,361,008	WKA09909	Chr18:8359630..8361272
	g254620.p02		g287370.t02		g550130.p04			Chr18:8392034..8393769
	g254620.p03		g287370.t03
	g518050.p01	Chr18:7880748..7883267
	g518050.p02
	g518050.p03				g266930.p01	Chr18:8317811..8319713
					g266930.p02
					g266930.p04
VvWRKY60	g275080.p01	Chr19:7017088..7019621	g548680.t01	Chr19:5248743..5255679	g570010.p01	Chr19:6546937..6549362	XP_010644476	Chr19:6890203..6892793	g00530.t001	Chr19:6,890,425..6,892,693	WKA12500	Chr19:6878831..6892762
	g275080.p02				g570010.p02		XP_010644477	Chr19:6882407..6885022
	g535090.p01
	g535090.p02	Chr19:7309922..7312455			g570010.p03	Chr19:6678043..6680489
					g287880.p01
					g287880.p02
					g287880.p03
VvWRKY61	g275920.p01 g275920.p02	Chr19:8046691..8054096	g111980.t01	un:152821..158591	g288700.p01	Chr19:8053273..8060010	XP_010644520	Chr19:7765012..7772460	g00617.t001	Chr19:7,757,229..7,771,947	WKA12584	Chr19:7762838..7773308
			g111980.t02					Chr19:7760105..7767512
	g536190.p02	Chr19:8596237..8603656
	g536190.p01
			g365470.t01g365470.t02	Chr19:6206979..6212750
VvWRKY62	g277980.p01	Chr19:11270976..11277183	g113770.t01	Chr19:7897520..7902919	g573130.p01	Chr19:11041073..11046964	XP_059591307 XP_019072955XP_010644700XP_010644699XP_002265612	Chr19:10723237..10729118	g04652_t002	Chr19:10,723,417..10,727,277	-
	g277980.p02		g113770.t02		g573130.p02			Chr19:0665142..10670635	g04652_t001
	g277980.p03 g277980.p04		g113770.t03		g573130.p03				g04652_t004
	g277980.p05		g113770.t04		g573130.p04				g04652_t005
	g277980.p06				g573130.p05				g04652_t003
					g573130.p06
	g537980.p01	Chr19:11451295..11457502			g573130.p07
	g537980.p02
	g537980.p03
	g537980.p04
	g537980.p05		g367500.t01	Chr19:9197911..920330
	g537980.p06		g367500.t02		g290820.p01	Chr19:11368823..11374711
			g367500.t03		g290820.p02
					g290820.p03
					g290820.p04
					g290820.p05
					g290820.p06
					g290820.p07 g290820.p08
					g290840.p01	Chr19:11412857..11418758
					g290840.p02
					g290840.p03
					g290840.p04
					g290840.p05
					g290840.p06
					g290840.p07
